# Supplementary material for: Reduction of Excessive Dietary Sodium Consumption: Effectiveness of a Prevention Intervention among Health Workers in a Large Italian Hospital
Source: Int J Environ Res Public Health. 2023 Apr 12;20(8):5478. doi: 10.3390/ijerph20085478 (PMC10138373; doi:10.3390/ijerph20085478)
Supplement: Supplementary file 1 [file ijerph-20-05478-s001.zip]

Archive with 1 entries (1 files):
- ijerph-2259372-supplementary.pdf
